# Supplementary material for: Comparative analysis of antibiotic resistance genes between fresh pig manure and composted pig manure in winter, China
Source: PLoS One. 2025 Jan 29;20(1):e0317827. doi: 10.1371/journal.pone.0317827 (PMC11778642; doi:10.1371/journal.pone.0317827)
Supplement: S1 Table — (XLSX) [file pone.0317827.s001.xlsx]

## Sheet: Supplementary Table S1
Supplementary Table S1. Primers sequences of drug resistance genes.
Genes	Forward primer	Reverse primer
tet(32)	CCATTACTTCGGACAACGGTAGA	CAATCTCTGTGAGGGCATTTAACA
tet(34)	CTTAGCGCAAACAGCAATCAGT	CGGTGATACAGCGCGTAAACT
tet(35)	ACCCCATGACGTACCTGTAGAGA	CAACCCACACTGGCTACCAGTT
tet(36)-01	AGAATACTCAGCAGAGGTCAGTTCCT	TGGTAGGTCGATAACCCGAAAAT
tet(36)-02	TGCAGGAAAGACCTCCATTACAG	CTTTGTCCACACTTCCACGTACTATG
tet(37)	GAGAACGTTGAAAAGGTGGTGAA	AACCAAGCCTGGATCAGTCTCA
tet(38)	TTAATGTGGCGGTATCTGTAGGTATT	TTGCCTGGGAAATTTAATGCTTT
tetA-01	GCTGTTTGTTCTGCCGGAAA	GGTTAAGTTCCTTGAACGCAAACT
tetA-02	CTCACCAGCCTGACCTCGAT	CACGTTGTTATAGAAGCCGCATAG
tetB-01	GCCCAGTGCTGTTGTTGTCAT	TGAAAGCAAACGGCCTAAATACA
dfrA1	GGAATGGCCCTGATATTCCA	AGTCTTGCGTCCAACCAACAG
dfrA12	CCTCTACCGAACCGTCACACA	GCGACAGCGTTGAAACAACTAC
folA	CGAGCAGTTCCTGCCAAAG	CCCAGTCATCCGGTTCATAATC
sul1	CACCGGAAACATCGCTGCA	AAGTTCCGCCGCAAGGCT
sul2	GTCAAAGAACGCCGCAATGT	TCATCTGCCAAACTCGTCGTTA
sulA/folP-01	CAGGCTCGTAAATTGATAGCAGAAG	CTTTCCTTGCGAATCGCTTT
sulA/folP-02	GCGATTCGCAAGGAAAGTGA	CACATGGGCCATTTTTTCATC
sulA/folP-03	CACGGCTTCGGCTCATGT	TGCCATCCTGTGACTAGCTACGT
aac	CCCTGCGTTGTGGCTATGT	TTGGCCACGCCAATCC
aac(6')I1	GACCGGATTAAGGCCGATG	CTTGCCTTGATATTCAGTTTTTATAACCA
aac(6')-Ib(aka aacA4)-01	GTTTGAGAGGCAAGGTACCGTAA	GAATGCCTGGCGTGTTTGA
aac(6')-Ib(aka aacA4)-02	CGTCGCCGAGCAACTTG	CGGTACCTTGCCTCTCAAACC
aac(6')-Ib(aka aacA4)-03	AGAAGCACGCCCGACACTT	GCTCTCCATTCAGCATTGCA
aac(6')-II	CGACCCGACTCCGAACAA	GCACGAATCCTGCCTTCTCA
aac(6')-Iy	GCTTTGCGGATGCCTCAAT	GGAGAACAAAAATACCTTCAAGGAAA
aacA/aphD	AGAGCCTTGGGAAGATGAAGTTT	TTGATCCATACCATAGACTATCTCATCA
aacC	CGTCACTTATTCGATGCCCTTAC	GTCGGGCGCGGCATA
aacC1	GGTCGTGAGTTCGGAGACGTA	GCAAGTTCCCGAGGTAATCG
bla1	GCAAGTTGAAGCGAAAGAAAAGA	TACCAGTATCAATCGCATATACACCTAA
bla-ACC-1	CACACAGCTGATGGCTTATCTAAAA	AATAAACGCGATGGGTTCCA
blaCMY	CCGCGGCGAAATTAAGC	GCCACTGTTTGCCTGTCAGTT
blaCMY2-01	AAAGCCTCATGGGTGCATAAA	ATAGCTTTTGTTTGCCAGCATCA
blaCMY2-02	GCGAGCAGCCTGAAGCA	CGGATGGGCTTGTCCTCTT
blaCTX-M-01	CACAGTTGGTGACGTGGCTTAA	CTCCGCTGCCGGTTTTATC
blaCTX-M-02	GGAGGCGTGACGGCTTTT	TTCAGTGCGATCCAGACGAA
blaCTX-M-03	GCCGCGGTGCTGAAGA	ATCGGATTATAGTTAACCAGGTCAGATTT
blaCTX-M-04	CGATACCACCACGCCGTTA	GCATTGCCCAACGTCAGATT
blaCTX-M-05	CTTGGCGTTGCGCTGAT	CGTTCATCGGCACGGTAGA
blaCTX-M-06	GCGATAACGTGGCGATGAAT	GTCGAGACGGAACGTTTCGT
blaGES	GCAATGTGCTCAACGTTCAAG	GTGCCTGAGTCAATTCTTTCAAAG
blaIMP-01	AACACGGTTTGGTGGTTCTTGTA	GCGCTCCACAAACCAATTG
blaIMP-02	AAGGCAGCATTTCCTCTCATTTT	GGATAGATCGAGAATTAAGCCACTCT
bla-L1	CACCGGGTTACCAGCTGAAG	GCGAAGCTGCGCTTGTAGTC
blaMOX/blaCMY	CTATGTCAATGTGCCGAAGCA	GGCTTGTCCTCTTTCGAATAGC
blaOCH	GGCGACTTGCGCCGTAT	TTTTCTGCTCGGCCATGAG
blaOKP	GCCGCCATCACCATGAG	GGTGACGTTGTCACCGATCTG
blaOXA1/blaOXA30	CGGATGGTTTGAAGGGTTTATTAT	TCTTGGCTTTTATGCTTGATGTTAA
blaOXA10-01	CGCAATTATCGGCCTAGAAACT	TTGGCTTTCCGTCCCATTT
blaOXA10-02	TCAACAAATCGCCAGAGA	TCCCACACCAGAAAAACCA
blaOXY	CGTTCAGGCGGCAGGTT	GCCGCGATATAAGATTTGAGAATT
NDM1	ATTAGCCGCTGCATTGAT	CATGTCGAGATAGGAAGTG
carB	GGAGTGAGGCTGACCGTAGAAG	ATCGGCGAAACGCACAAA
ereA	CCTGTGGTACGGAGAATTCATGT	ACCGCATTCGCTTTGCTT
ereB	GCTTTATTTCAGGAGGCGGAAT	TTTTAAATGCCACAGCACAGAATC
erm(34)	GCGCGTTGACGACGATTT	TGGTCATACTCGACGGCTAGAAC
erm(35)	TTGAAAACGATGTTGCATTAAGTCA	TCTATAATCACAACTAACCACTTGAACGT
erm(36)	GGCGGACCGACTTGCAT	TCTGCGTTGACGACGGTTAC
ermA	TTGAGAAGGGATTTGCGAAAAG	ATATCCATCTCCACCATTAATAGTAAACC
ermA/ermTR	ACATTTTACCAAGGAACTTGTGGAA	GTGGCATGACATAAACCTTCATCA
ermB	TAAAGGGCATTTAACGACGAAA	TTTATACCTCTGTTTGTTAGGGAATTGAA
ermC	TTTGAAATCGGCTCAGGAAAA	ATGGTCTATTTCAATGGCAGTTACG
ermF	CAGCTTTGGTTGAACATTTACGAA	AAATTCCTAAAATCACAACCGACAA
ermJ/ermD	GGACTCGGCAATGGTCAGAA	CCCCGAAACGCAATATAATGTT
ermK-01	GTTTGATATTGGCATTGTCAGAGAAA	ACCATTGCCGAGTCCACTTT
ermK-02	GAGCCGCAAGCCCCTTT	GTGTTTCATTTGACGCGGAGTAA
ermT-01	GTTCACTAGCACTATTTTTAATGACAGAAGT	GAAGGGTGTCTTTTTAATACAATTAACGA
vanA	AAAAGGCTCTGAAAACGCAGTTAT	CGGCCGTTATCTTGTAAAAACAT
vanB-01	TTGTCGGCGAAGTGGATCA	AGCCTTTTTCCGGCTCGTT
vanB-02	CCGGTCGAGGAACGAAATC	TCCTCCTGCAAAAAAAGATCAAC
vanC-01	ACAGGGATTGGCTATGAACCAT	TGACTGGCGATGATTTGACTATG
vanC-02	CCTGCCACAATCGATCGTT	CGGCTTCATTCGGCTTGATA
vanC-03	AAATCAATACTATGCCGGGCTTT	CCGACCGCTGCCATCA
vanC1	AGGCGATAGCGGGTATTGAA	CAATCGTCAATTGCTCATTTCC
vanC2/vanC3	TTTGACTGTCGGTGCTTGTGA	TCAATCGTTTCAGGCAATGG
vanD	CAGAGGAACATAATGTTTCGATAAAATCT	GCCGGATTTTGTGATTCCAA
vanG	ATTTGAATTGGCAGGTATACAGGTTA	TGATTTGTCTTTGTCCATACATAATGC
acrA-01	CAACGATCGGACGGGTTTC	TGGCGATGCCACCGTACT
acrA-02	GGTCTATCACCCTACGCGCTATC	GCGCGCACGAACATACC
cmlA1-01	TAGGAAGCATCGGAACGTTGAT	CAGACCGAGCACGACTGTTG
cmlA1-02	AGGAAGCATCGGAACGTTGA	ACAGACCGAGCACGACTGTTG
pmrA	TTTGCAGGTTTTGTTCCTAATGC	GCAGAGCCTGATTTCTCCTTTG
qnrA	AGAGGATTTCTCACGCCAGG	TGCCAGGCACAGATCTTGAC
intI	AGGATGCGAACCACTTCATC	CGGCCTTGCTGTTCTTCTAC
intI1	CGAACGAGTGGCGGAGGGTG	TACCCGAGAGCTTGGCACCCA
IS613	AGGTTCGGACTCAATGCAACA	TTCAGCACATACCGCCTTGAT
tnpA-01	AATTGATGCGGACGGCTTAA	TCACCAAACTGTTTATGGAGTCGTT
tnpA-02	CATCATCGGACGGACAGAATT	GTCGGAGATGTGGGTGTAGAAAGT
tnpA-03	GGGCGGGTCGATTGAAA	GTGGGCGGGATCTGCTT
tnpA-04	CCGATCACGGAAAGCTCAAG	GGCTCGCATGACTTCGAATC
tnpA-05	GAAACCGATGCTACAATATCCAATTT	CAGCACCGTTTGCAGTGTAAG
tnpA-07	TGCAGATGGTTTAACCTTGGATATTT	TCGGTTCATCAAACTGCTTCAC
Tp614	GGAAATCAACGGCATCCAGTT	CATCCATGCGCTTTTGTCTCT
16s rRNA	GGGTTGCGCTCGTTGC	ATGGYTGTCGTCAGCTCGTG
