# Supplementary material for: Comparative analysis of antibiotic resistance genes between fresh pig manure and composted pig manure in winter, China
Source: PLoS One. 2025 Jan 29;20(1):e0317827. doi: 10.1371/journal.pone.0317827 (PMC11778642; doi:10.1371/journal.pone.0317827)
Supplement: S2 Table — (XLSX) [file pone.0317827.s002.xlsx]

## Sheet: Table S2
Supplementary Table S2.
Target Name	2024-04-14_1	2024-04-14_2	2024-04-14_3	2024-04-14_4	2024-04-14_5	2024-04-14_6	2024-04-14_7	2024-04-14_8	Gene Classification
aac	1.53067e-06	2.3788e-06	2.35419e-06	1.32619e-06	7.97321e-06	4.94386e-06	6.34166e-06	2.9482e-06	Aminoglycoside
aac(6')I1									Aminoglycoside
aac(6')-Ib(aka aacA4)-01	0.0154956	0.0163297	0.0155	0.0135868	0.0143296	0.0131008	0.0113783	0.0136555	Aminoglycoside
aac(6')-Ib(aka aacA4)-02	0.0156034	0.0164521	0.0157123	0.0156223	0.0142911	0.0135246	0.0129873	0.0146046	Aminoglycoside
aac(6')-Ib(aka aacA4)-03	0.0295464	0.0293813	0.0288898	0.0273266	0.0273783	0.0242429	0.0232175	0.0267478	Aminoglycoside
aac(6')-II	0.0234001	0.023743	0.0238609	0.0233686	0.0343764	0.0308622	0.030908	0.0357422	Aminoglycoside
aac(6')-Iy									Aminoglycoside
aacA/aphD	0.0397137	0.204996	0.20928	0.189947	0.0376316	0.0347223	0.0320132	0.0363116	Aminoglycoside
aacC	3.92916e-05	0.000107396	0.000160948	0.000183603	0.00108941	0.000584965	0.00161085	0.000707116	Aminoglycoside
aacC1	1.1423e-06	1.33138e-06	1.56458e-06	1.85794e-06	1.38028e-06	7.98744e-07	5.50062e-07	1.10689e-06	Aminoglycoside
acrA-01	0.000559017	0.000564169	0.000551655	0.000548954	0.000277597	0.000230869	0.000252267	0.000249238	FCA
acrA-02	0.000682438	0.000738329	0.000611568	0.000710873	0.000348011	0.000344971	0.000354213	0.000373567	FCA
bla1	1.47021e-06	4.34201e-07	8.529e-07	5.975e-07	2.24366e-06	7.4049e-07	1.20827e-06	1.25674e-06	Beta Lactamase
bla-ACC-1									Beta Lactamase
blaCMY	9.53084e-06	1.42366e-05	1.57053e-05	8.25852e-06	2.14649e-05	2.84869e-05	2.48689e-05	2.63368e-05	Beta Lactamase
blaCMY2-01	7.13085e-05	4.7631e-05	7.19697e-05	6.36486e-05	1.63284e-05	2.44987e-05	2.66989e-05	2.30063e-05	Beta Lactamase
blaCMY2-02	0.000108488	0.000107782	9.32914e-05	8.49e-05	0.000113916	0.000187716	0.000163134	0.000198693	Beta Lactamase
blaCTX-M-01	1.58083e-06	1.90742e-06	1.85938e-06	1.19991e-06	4.48745e-07	8.55427e-07	1.26921e-06	2.60314e-06	Beta Lactamase
blaCTX-M-02	3.08012e-06	4.70453e-06	6.55754e-06	3.64014e-06	1.63125e-05	1.64201e-05	1.76692e-05	1.20831e-05	Beta Lactamase
blaCTX-M-03	0.000753275	0.000786655	0.000738375	0.000777553	7.01227e-05	7.59532e-05	6.49424e-05	8.02864e-05	Beta Lactamase
blaCTX-M-04						3.213e-07		4.74885e-07	Beta Lactamase
blaCTX-M-05	6.0991e-06	7.09572e-07	8.82088e-05	4.41983e-05	0.000287554	0.000211899	0.000169886	0.000205011	Beta Lactamase
blaCTX-M-06	0.00069446	0.000516274	0.00048078	0.000426458	4.4334e-05	4.59033e-05	3.54813e-05	4.37817e-05	Beta Lactamase
blaGES		5.02825e-08			5.75148e-08	4.67142e-08			Beta Lactamase
blaIMP-01	2.81439e-08	6.09185e-08		7.15187e-08		1.94002e-08	4.49469e-07		Beta Lactamase
blaIMP-02				1.95083e-07				5.68877e-08	Beta Lactamase
bla-L1	6.80035e-06	1.06525e-05	9.04068e-06	4.50605e-06	8.10666e-06	7.38055e-06	6.96629e-06	5.27624e-06	Beta Lactamase
blaMOX/blaCMY	3.07644e-05	5.03332e-05	3.55892e-05	3.65761e-05	7.77265e-05	6.85557e-05	6.70882e-05	7.52344e-05	Beta Lactamase
blaOCH	1.6806e-06	1.65219e-06	1.85383e-06	2.0131e-06	2.66527e-05	2.34743e-05	4.23999e-05	2.2644e-05	Beta Lactamase
blaOKP									Beta Lactamase
blaOXA1/blaOXA30	0.0110592	0.0118513	0.0105521	0.0105814	0.00564698	0.00496238	0.00484681	0.00576694	Beta Lactamase
blaOXA10-01	0.000181484	0.000192745	0.000184612	0.000178221	0.0001811	0.000170031	0.000167954	0.000191414	Beta Lactamase
blaOXA10-02	2.55786e-07	2.81135e-07	0.000249481	3.77763e-08	0.000249199	0.0002682	0.000252546	0.000283499	Beta Lactamase
blaOXY		7.4598e-08	2.74465e-07	1.06962e-07	4.24245e-06	1.87488e-06	2.69206e-06	2.91502e-06	Beta Lactamase
carB	2.17894e-06	2.77745e-06	6.13742e-06	2.98577e-06	7.61607e-06	1.09435e-05	9.02353e-06	7.61048e-06	MLSB
cmlA1-01	0.000630813	0.000678287	0.000714822	0.000626371	0.000251347	0.000247113	0.000257107	0.000260964	FCA
cmlA1-02	0.000734597	0.000766856	0.00069231	0.000648601	0.000316091	0.000223286	0.000273188	0.0002553	FCA
dfrA1	0.0736247	0.0692467	0.0701852	0.0658307	0.0603507	0.0538377	0.0550876	0.0604274	other/efflux
dfrA12	0.000837026	0.000987617	0.000909223	0.000720567	1.42735e-05	0.000243516	0.000282012	0.000275663	other/efflux
ereA	1.87992e-05	2.16963e-05	1.72818e-05	1.73975e-05	5.4312e-05	4.7827e-05	5.05078e-05	4.83534e-05	MLSB
ereB	2.19352e-05	1.29791e-05	1.71436e-05	1.9195e-05					other/efflux
erm(34)	7.00817e-06	1.16742e-05	1.2677e-05	8.65417e-06	1.64826e-05	1.63612e-05	1.33405e-05	1.00561e-05	MLSB
erm(35)	0.0108805	0.0111095	0.0109585	0.0102915	0.00474841	0.00427255	0.00429213	0.00455629	MLSB
erm(36)	4.42364e-05	4.66059e-05	5.06836e-05	4.58404e-05	2.25579e-05	2.35281e-05	1.67016e-05	1.57768e-05	MLSB
ermA	0.0114739	0.0130023	0.0119883	0.0113251	0.0022541	0.00214714	0.00226025	0.00230746	MLSB
ermA/ermTR	8.64853e-05	8.40238e-05	9.24781e-05	9.29073e-05	4.84131e-05	4.8117e-05	3.73905e-05	4.41157e-05	MLSB
ermB	0.182801	0.162134	0.179467	0.179219	0.118231	0.104687	0.108119	0.115474	MLSB
ermC	0.0131267	0.0123097	0.0133585	0.00692734	0.00278321	0.00252472	0.00271426	0.00293918	MLSB
ermF	1.41375e-05	0.0785427	0.045395	0.0467084	0.0970379	0.0794577	0.0885467	0.079954	MLSB
ermJ/ermD	3.29254e-08			8.34769e-08			2.39539e-07		MLSB
ermK-01	5.55058e-07	4.90797e-07	8.19535e-07	6.48256e-07	2.85495e-06	1.87353e-06	1.85962e-06	2.2878e-06	MLSB
ermK-02			1.7376e-06	5.87102e-07	1.88064e-06	2.02408e-06	2.83678e-06	1.89101e-06	MLSB
ermT-01	0.105983	0.120297	0.112113	0.103783	0.0482202	0.0466927	0.0543127	0.0501568	MLSB
folA	2.19294e-05	0.000102589	5.39387e-07	5.3052e-05	2.40656e-05	2.3363e-05	2.43334e-05	2.23665e-05	other/efflux
intI	3.45386e-07		4.42386e-07						MGE
intI1	0.0548946	0.058154	0.0554828	0.0522252	0.0377088	0.0373868	0.0331088	0.0394966	MGE
IS613	0.062074	0.214158	0.237136	0.204903	0.399285	0.358043	0.398102	0.394486	MGE
NDM1	2.11053e-06	2.37702e-06	4.18092e-06	1.5046e-06	7.13691e-06	4.16878e-06	3.05068e-06	5.08588e-06	Beta Lactamase
pmrA	3.07547e-07					6.69578e-07		1.61828e-07	FCA
qnrA						1.10454e-05			FCA
sul1	0.000640108	0.0717584	0.0667587	0.0633062	0.0416669	0.0395851	0.047537	0.03827	Sulfonamide
sul2	0.0964809	0.190399	0.159065	0.162775	0.142315	0.128723	0.129629	0.150482	Sulfonamide
sulA/folP-01						2.17383e-07		1.34349e-07	Sulfonamide
sulA/folP-02			2.24835e-05	5.45222e-07		1.05093e-06		7.56987e-06	Sulfonamide
sulA/folP-03			2.13837e-06		5.07783e-07	6.65856e-07			Sulfonamide
tet(32)	0.0816076	0.0282191	0.0796874	0.00587494	0.0620596	0.0522499	0.0556572	0.0569532	Tetracycline
tet(34)	2.13467e-07	5.42315e-06	6.31296e-06	3.34967e-06	1.14766e-05	6.78525e-06	7.75036e-06	1.05828e-05	Tetracycline
tet(35)					6.83869e-08	6.77199e-08		8.5802e-08	Tetracycline
tet(36)-01	0.0411196	0.0389286	0.040625	0.0386498	0.00870917	0.00824289	0.00660159	0.00883539	Tetracycline
tet(36)-02	0.053852	0.0535345	0.0498202	0.049441	0.00935424	0.0106918	0.0101726	0.010721	Tetracycline
tet(37)									Tetracycline
tet(38)							4.6339e-07		Tetracycline
tetA-01	0.00155402	0.0016929	0.00154016	0.00146703	0.00081954	0.000574326	0.000656095	0.000627118	Tetracycline
tetA-02	0.00155338	0.0015827	0.00146208	0.00149041	0.000586583	0.000537759	0.000537319	0.000585493	Tetracycline
tetB-01	0.0133276	0.0129644	0.0126129	0.0115764	0.000498363	0.000719567	0.000737922	0.000777514	Tetracycline
tnpA-01	0.0716315	0.0708657	0.0663309	0.00853542	0.00702428	0.00606241	0.00624669	0.006986	MGE
tnpA-02	0.00768209	0.00767924	0.00733385	0.00740518	0.00188496	0.00171977	0.0016928	0.00177323	MGE
tnpA-03	0.00530041	0.0083332	0.0113446		0.0143746	0.00739343		0.00561846	MGE
tnpA-04	0.0135462	0.0136324	0.0121058	0.0127971	0.00258441	0.00224938	0.002381	0.00243714	MGE
tnpA-05	0.0277784	0.0324997	0.0287238	0.0261012	0.00649101	0.00599387	0.00582492	0.0060046	MGE
tnpA-07	0.645638	0.646338	0.638416	0.55373	0.272699	0.234503	0.244702	0.244252	MGE
Tp614	0.304907	0.336107	0.282044	0.274945	0.595215	0.554447	0.554541	0.586154	MGE
vanA	4.07266e-06	2.24863e-06	9.68718e-07	7.73803e-07		1.69122e-07			Vancomycin
vanB-01	7.97679e-05	8.81587e-05	6.77331e-05	9.17643e-05	8.91778e-05	8.27206e-05	7.53886e-05	6.06494e-05	Vancomycin
vanB-02	1.33863e-05	1.6595e-05	1.60428e-05	1.51716e-05	1.87379e-06	2.14396e-06	1.85281e-06	8.33729e-07	Vancomycin
vanC-01	7.45245e-06	2.76554e-06	4.24049e-06	2.46883e-06	4.24933e-06	9.77257e-06	4.99054e-06	2.57558e-06	Vancomycin
vanC-02						1.74727e-07	1.35972e-07	4.7595e-07	Vancomycin
vanC-03	0.000966069	0.000904066	0.000723597	0.000792581	0.00165349	0.00113931	0.00127272	0.000929554	Vancomycin
vanC1									Vancomycin
vanC2/vanC3			9.66059e-06	5.52194e-06	1.30117e-05	1.00758e-05	1.42352e-05	1.62302e-05	Vancomycin
vanD									Vancomycin
vanG				3.63816e-07			4.1419e-08	2.38502e-08	Vancomycin
