# Supplementary material for: Comparative analysis of antibiotic resistance genes between fresh pig manure and composted pig manure in winter, China
Source: PLoS One. 2025 Jan 29;20(1):e0317827. doi: 10.1371/journal.pone.0317827 (PMC11778642; doi:10.1371/journal.pone.0317827)
Supplement: S3 Table — (XLSX) [file pone.0317827.s003.xlsx]

## Sheet: Table S3
Supplementary Table S3.
Gene Classification	A1	A2	A3	A4	B5	B6	B7	B8
Aminoglycoside	0.123801	0.291014	0.293408	0.270038	0.129106	0.117044	0.112122	0.127773
Beta Lactamase	0.0129317	0.0135898	0.0125347	0.0122151	0.00677393	0.00609893	0.00589512	0.00694659
FCA	0.00260717	0.00274764	0.00257036	0.0025348	0.00119305	0.00105795	0.00113678	0.00113923
MGE	1.19345	1.38777	1.33892	1.14064	1.33727	1.2078	1.2466	1.28721
MLSB	0.324439	0.397562	0.373462	0.358423	0.273429	0.239933	0.260377	0.255518
Sulfonamide	0.097121	0.262157	0.225848	0.226081	0.183982	0.16831	0.177166	0.18876
Tetracycline	0.193014	0.136928	0.185754	0.108503	0.082039	0.073023	0.0743709	0.0785104
Vancomycin	0.00107075	0.00101383	0.000822242	0.000908646	0.0017618	0.00124437	0.00136937	0.00101034
other/efflux	0.0745056	0.0703499	0.0711122	0.0666235	0.060389	0.0541046	0.055394	0.0607254
