# Supplementary material for: Comparative analysis of antibiotic resistance genes between fresh pig manure and composted pig manure in winter, China
Source: PLoS One. 2025 Jan 29;20(1):e0317827. doi: 10.1371/journal.pone.0317827 (PMC11778642; doi:10.1371/journal.pone.0317827)
Supplement: S4 Table — (XLSX) [file pone.0317827.s004.xlsx]

## Sheet: Table S4
Supplementary Table S4.
Target Name	B/A	B/A	log2FC
tetB-01	0.0541461	0.0541461	-4.207
blaCTX-M-06	0.0800296	0.0800296	-3.64332
vanA	0.0838916	0.0838916	-3.57533
vanG	0.0897008	0.0897008	-3.47874
blaCTX-M-03	0.0953267	0.0953267	-3.39098
vanB-02	0.109555	0.109555	-3.19028
tnpA-01	0.121085	0.121085	-3.04591
tnpA-04	0.185324	0.185324	-2.43188
ermA	0.187676	0.187676	-2.41369
tet(36)-02	0.198113	0.198113	-2.3356
tet(36)-01	0.203292	0.203292	-2.29838
tnpA-05	0.21124	0.21124	-2.24304
aacA/aphD	0.218467	0.218467	-2.19452
tnpA-02	0.234906	0.234906	-2.08984
dfrA12	0.236063	0.236063	-2.08275
ermC	0.239738	0.239738	-2.06047
sulA/folP-03	0.274424	0.274424	-1.86552
blaIMP-02	0.291608	0.291608	-1.7779
blaCMY2-01	0.355645	0.355645	-1.49149
tetA-02	0.369077	0.369077	-1.43801
sulA/folP-02	0.37435	0.37435	-1.41754
cmlA1-02	0.375696	0.375696	-1.41236
cmlA1-01	0.383554	0.383554	-1.3825
tnpA-07	0.401009	0.401009	-1.31829
erm(35)	0.413262	0.413262	-1.27487
erm(36)	0.419309	0.419309	-1.25391
tetA-01	0.428052	0.428052	-1.22414
ermT-01	0.450911	0.450911	-1.14909
acrA-01	0.454165	0.454165	-1.13871
blaOXA1/blaOXA30	0.481862	0.481862	-1.05331
ermF	2.02154	2.02154	1.01545
blaCMY	2.11931	2.11931	1.08359
IS613	2.15784	2.15784	1.10959
tet(34)	2.39195	2.39195	1.25819
carB	2.49962	2.49962	1.32171
ereA	2.67377	2.67377	1.41888
aac	2.92587	2.92587	1.54887
blaCTX-M-02	3.47479	3.47479	1.79693
ermK-01	3.53109	3.53109	1.82011
ermJ/ermD	4.11571	4.11571	2.04114
blaOXA10-02	4.21284	4.21284	2.07479
blaIMP-01	4.37974	4.37974	2.13084
blaCTX-M-05	6.28054	6.28054	2.65089
aacC	8.12706	8.12706	3.02273
blaOCH	15.9966	15.9966	3.99969
blaOXY	19.2825	19.2825	4.26922
