# Supplementary material for: Comparative analysis of antibiotic resistance genes between fresh pig manure and composted pig manure in winter, China
Source: PLoS One. 2025 Jan 29;20(1):e0317827. doi: 10.1371/journal.pone.0317827 (PMC11778642; doi:10.1371/journal.pone.0317827)
Supplement: S5 Table — (XLSX) [file pone.0317827.s005.xlsx]

## Sheet: Table S5
Supplementary Table S5.
Target Name	B/A	P值	差异标注
aac	2.92587	0.0160011	*
aac(6')I1	#DIV/0!	#DIV/0!	#DIV/0!
aac(6')-Ib(aka aacA4)-01	0.861309	0.0490438	*
aac(6')-Ib(aka aacA4)-02	0.874072	0.00312238	**
aac(6')-Ib(aka aacA4)-03	0.882255	0.0227677	*
aac(6')-II	1.39753	0.00028104	***
aac(6')-Iy	#DIV/0!	#DIV/0!	#DIV/0!
aacA/aphD	0.218467	0.021257	*
aacC	8.12706	0.00943821	**
aacC1	0.650585	0.0734196	ns
acrA-01	0.454165	9.66247e-08	***
acrA-02	0.51792	2.22731e-05	***
bla1	1.62429	0.2273	ns
bla-ACC-1	#DIV/0!	#DIV/0!	#DIV/0!
blaCMY	2.11931	0.00121338	**
blaCMY2-01	0.355645	0.000520243	***
blaCMY2-02	1.68194	0.0142681	*
blaCTX-M-01	0.790607	0.514403	ns
blaCTX-M-02	3.47479	0.000246067	***
blaCTX-M-03	0.0953267	1.47126e-09	***
blaCTX-M-04	#DIV/0!	#DIV/0!	#DIV/0!
blaCTX-M-05	6.28054	0.00121079	**
blaCTX-M-06	0.0800296	0.000156019	***
blaGES	1.03643	#DIV/0!	#DIV/0!
blaIMP-01	4.37974	0.343373	ns
blaIMP-02	0.291608	#DIV/0!	#DIV/0!
bla-L1	0.894521	0.597627	ns
blaMOX/blaCMY	1.88307	0.000468624	***
blaOCH	15.9966	0.00110592	**
blaOKP	#DIV/0!	#DIV/0!	#DIV/0!
blaOXA1/blaOXA30	0.481862	5.76894e-06	***
blaOXA10-01	0.963961	0.329339	ns
blaOXA10-02	4.21284	0.0186655	*
blaOXY	19.2825	0.00503708	**
carB	2.49962	0.00436774	**
cmlA1-01	0.383554	1.27627e-06	***
cmlA1-02	0.375696	9.03863e-06	***
dfrA1	0.823643	0.00198646	**
dfrA12	0.236063	0.000245992	***
ereA	2.67377	2.22014e-06	***
ereB	#DIV/0!	#DIV/0!	#DIV/0!
erm(34)	1.40554	0.0900205	ns
erm(35)	0.413262	9.34279e-08	***
erm(36)	0.419309	2.90549e-05	***
ermA	0.187676	2.40287e-07	***
ermA/ermTR	0.50025	1.20203e-05	***
ermB	0.634591	2.69558e-05	***
ermC	0.239738	0.00124175	**
ermF	2.02154	0.0399383	*
ermJ/ermD	4.11571	#DIV/0!	#DIV/0!
ermK-01	3.53109	0.000632075	***
ermK-02	1.85669	0.112757	ns
ermT-01	0.450911	5.54949e-06	***
folA	0.528487	0.379953	ns
intI	#DIV/0!	#DIV/0!	#DIV/0!
intI1	0.669067	5.67894e-05	***
IS613	2.15784	0.00227243	**
NDM1	1.91115	0.0673023	ns
pmrA	1.35167	#DIV/0!	#DIV/0!
qnrA	#DIV/0!	#DIV/0!	#DIV/0!
sul1	0.825132	0.618695	ns
sul2	0.905423	0.50934	ns
sulA/folP-01	#DIV/0!	#DIV/0!	#DIV/0!
sulA/folP-02	0.37435	0.593321	ns
sulA/folP-03	0.274424	#DIV/0!	#DIV/0!
tet(32)	1.16137	0.693127	ns
tet(34)	2.39195	0.0230764	*
tet(35)	#DIV/0!	#DIV/0!	#DIV/0!
tet(36)-01	0.203292	1.71419e-08	***
tet(36)-02	0.198113	4.33695e-08	***
tet(37)	#DIV/0!	#DIV/0!	#DIV/0!
tet(38)	#DIV/0!	#DIV/0!	#DIV/0!
tetA-01	0.428052	1.51461e-05	***
tetA-02	0.369077	7.66606e-08	***
tetB-01	0.0541461	7.19132e-08	***
tnpA-01	0.121085	0.0206234	*
tnpA-02	0.234906	1.89338e-09	***
tnpA-03	1.09642	0.813804	ns
tnpA-04	0.185324	1.09251e-07	***
tnpA-05	0.21124	2.98176e-06	***
tnpA-07	0.401009	4.52124e-06	***
Tp614	1.91181	4.22127e-06	***
vanA	0.0838916	#DIV/0!	#DIV/0!
vanB-01	0.940482	0.57081	ns
vanB-02	0.109555	1.9181e-06	***
vanC-01	1.27534	0.566107	ns
vanC-02	#DIV/0!	#DIV/0!	#DIV/0!
vanC-03	1.47508	0.0473653	*
vanC1	#DIV/0!	#DIV/0!	#DIV/0!
vanC2/vanC3	1.76363	0.0661322	ns
vanD	#DIV/0!	#DIV/0!	#DIV/0!
vanG	0.0897008	#DIV/0!	#DIV/0!
