# Supplementary material for: Comparative analysis of antibiotic resistance genes between fresh pig manure and composted pig manure in winter, China
Source: PLoS One. 2025 Jan 29;20(1):e0317827. doi: 10.1371/journal.pone.0317827 (PMC11778642; doi:10.1371/journal.pone.0317827)
Supplement: S6 Table — (XLSX) [file pone.0317827.s006.xlsx]

## Sheet: Table S6
Supplementary Table S6.
GeneClassification	A1	A2	A3	A4	B5	B6	B7	B8
Aminoglycoside	8	8	8	8	8	8	8	8
BetaLactamase	17	19	17	19	18	20	18	19
FCA	5	4	4	4	4	6	4	5
MGE	10	9	10	8	9	9	8	9
MLSB	13	12	13	14	13	13	14	13
Sulfonamide	2	2	4	3	3	5	2	4
Tetracycline	7	7	7	7	8	8	8	8
Vancomycin	5	5	6	7	5	7	7	7
otherefflux	4	4	4	4	3	3	3	3
